# Supplementary material for: Unveiling the Multifaceted Capabilities of Endophytic Aspergillus flavus Isolated from Annona squamosa Fruit Peels against Staphylococcus Isolates and HCoV 229E—In Vitro and In Silico Investigations
Source: Pharmaceuticals (Basel). 2024 May 19;17(5):656. doi: 10.3390/ph17050656 (PMC11124496; doi:10.3390/ph17050656)
Supplement: Supplementary file 1 [file pharmaceuticals-17-00656-s001.zip]

Archive with 1 entries (1 files):
- pharmaceuticals-2980897-supplementary.pdf
